# Supplementary material for: Antioxidant and Anti-Inflammatory Effects of 3-Dehydroxyceanothetric Acid 2-Methyl Ester Isolated from Ziziphus jujuba Mill. against Cisplatin-Induced Kidney Epithelial Cell Death
Source: Biomolecules. 2021 Oct 31;11(11):1614. doi: 10.3390/biom11111614 (PMC8615384; doi:10.3390/biom11111614)
Supplement: Supplementary file 1 [file biomolecules-11-01614-s001.zip]

Archive with 1 entries (1 files):
- biomolecules-1430142-supplementary.pdf
